# Supplementary material for: Mortality Risk of Colistin vs. Non-Colistin Use in Cancer Patients with Multidrug-Resistant Gram-Negative Bacterial Infections: Stratified by Resistance Profile and Concomitant Medications
Source: Medicina (Kaunas). 2025 Jul 28;61(8):1361. doi: 10.3390/medicina61081361 (PMC12387711; doi:10.3390/medicina61081361)
Supplement: Supplementary file 1 [file medicina-61-01361-s001.zip]

Archive with 1 entries (1 files):
- medicina-3749426-supplementary.pdf
